# Supplementary material for: Large-Scale Production of Anti-RNase A VHH Expressed in pyrG Auxotrophic Aspergillus oryzae
Source: Curr Issues Mol Biol. 2023 May 31;45(6):4778–95. doi: 10.3390/cimb45060304 (PMC10297652; doi:10.3390/cimb45060304)
Supplement: Supplementary file 1 [file cimb-45-00304-s001.zip]

Archive with 1 entries (1 files):
- cimb-2400462-supplementary.pdf
